# Supplementary material for: Properties of Transport Mediated by the Human Organic Cation Transporter 2 Studied in a Polarized Three-Dimensional Epithelial Cell Culture Model
Source: Int J Mol Sci. 2021 Sep 6;22(17):9658. doi: 10.3390/ijms22179658 (PMC8432172; doi:10.3390/ijms22179658)
Supplement: Supplementary file 1 [file ijms-22-09658-s001.zip]

Archive with 1 entries (1 files):
- ijms-1365873-supplementary.pdf
